# Supplementary material for: Multiwalled Carbon Nanotubes Embedded in a Polymeric Matrix as a New Material for Thin Film Microextraction (TFME) in Organic Pollutant Monitoring
Source: Polymers (Basel). 2023 Jan 7;15(2):314. doi: 10.3390/polym15020314 (PMC9863860; doi:10.3390/polym15020314)
Supplement: Supplementary file 1 [file polymers-15-00314-s001.zip]

Archive with 1 entries (1 files):
- polymers-2102282-supplementary.pdf
